# Supplementary material for: Transgelins: Cytoskeletal Associated Proteins Implicated in the Metastasis of Colorectal Cancer
Source: Front Cell Dev Biol. 2020 Oct 7;8:573859. doi: 10.3389/fcell.2020.573859 (PMC7575706; doi:10.3389/fcell.2020.573859)
Supplement: Supplementary file 1 [file Data_Sheet_1.ZIP]

Archive with 5 entries (4 files):
- μ£║σê╢σ¢╛-2020.8.25Σ┐«.jpg
- __MACOSX/
- __MACOSX/._μ£║σê╢σ¢╛-2020.8.25Σ┐«.jpg
- Θ¬¿μ₧╢Φ¢ïτÖ╜τ╗ôμ₧äσ¢╛2020.8.27.jpg
- __MACOSX/._Θ¬¿μ₧╢Φ¢ïτÖ╜τ╗ôμ₧äσ¢╛2020.8.27.jpg
